# Supplementary material for: Borrelia burgdorferi Outer Membrane Vesicles Contain Antigenic Proteins, but Do Not Induce Cell Death in Human Cells
Source: Microorganisms. 2022 Jan 19;10(2):212. doi: 10.3390/microorganisms10020212 (PMC8878412; doi:10.3390/microorganisms10020212)
Supplement: Supplementary file 1 [file microorganisms-10-00212-s001.zip]

Archive with 1 entries (1 files):
- microorganisms-1531798-supplementary.pdf
